# Supplementary material for: A De Novo Missense Variant in TUBG2 in a Child with Global Developmental Delay, Microcephaly, Refractory Epilepsy and Perisylvian Polymicrogyria
Source: Genes (Basel). 2022 Dec 29;14(1):108. doi: 10.3390/genes14010108 (PMC9859306; doi:10.3390/genes14010108)
Supplement: Supplementary file 1 [file genes-14-00108-s001.zip]

Archive with 1 entries (1 files):
- genes-1989470-supplementary.pdf
